# Supplementary material for: One-Step Synthesis of Al-Doped UiO-66 Nanoparticle for Enhanced Removal of Organic Dyes from Wastewater
Source: Molecules. 2023 Feb 26;28(5):2182. doi: 10.3390/molecules28052182 (PMC10004798; doi:10.3390/molecules28052182)
Supplement: Supplementary file 1 [file molecules-28-02182-s001.zip]

Archive with 1 entries (1 files):
- molecules-2197970-supplementary.pdf
